# Supplementary material for: Adjuvant Curdlan Contributes to Immunization against Cryptococcus gattii Infection in a Mouse Strain-Specific Manner
Source: Vaccines (Basel). 2022 Apr 15;10(4):620. doi: 10.3390/vaccines10040620 (PMC9030172; doi:10.3390/vaccines10040620)
Supplement: Supplementary file 1 [file vaccines-10-00620-s001.zip]

Archive with 1 entries (1 files):
- vaccines-1630231-supplementary.pdf
